# Supplementary material for: Risk factors for retinal microvascular impairment in type 2 diabetic patients without diabetic retinopathy
Source: PLoS One. 2018 Aug 9;13(8):e0202103. doi: 10.1371/journal.pone.0202103 (PMC6084984; doi:10.1371/journal.pone.0202103)
Supplement: S1 File — (XLSX) [file pone.0202103.s001.xlsx]

## Sheet: Diabetic patients
Case	Sex (0:male; 1:female)	Age (years)	Superficial VD(%)	Deep VD(%)	Superficial FAZ (mm2)	Deep FAZ(mm2)	Duration of DM (years)	HbA1c (%)	HTN (0: No; 1: Yes)	Coronary artery ds (0:No; 1: Yes)	Cerebrovascular ds (0:No; 1:Yes)	Chronic kidney ds (1: stage 0; 2: stage 1-2; 3: stage 3-5)	eGFR (ml/min/1.73m2)	Dyslipidemia (0: No; 1: Yes)	LDL cholesterol (mg/dL)
1	0	42	35.31	35.67	0.37	0.59	1.08	6.6	1	0	0	2	70.45	0	91
2	0	61	36.09	34.42	0.23	0.29	13.92	6.7	1	1	0	3	51.95	1	103
3	0	35	35.76	34.99	0.41	0.98	0	10.9	0	0	0	2	101.2	1	118
4	1	68	34.5	35.7	0.55	0.93	6.92	5.7	1	0	0	1	79.28	1	90
5	0	51	34.76	34.84	0.31	0.68	14.92	6.4	1	0	0	2	81.6	0	120
6	0	60	35.01	35.09	0.29	0.54	11	5.8	1	0	0	2	69.01	1	72
7	0	80	35.56	32.91	0.26	1.06	10	9.2	1	0	0	2	68.72	1	111
8	1	68	34.7	35.12	0.31	0.68	10	7.8	1	0	0	1	92.28	1	166
9	1	71	34.64	34.7	0.65	1	9	7.6	1	0	0	1	75.02	1	105
10	0	64	35.8	35.44	0.35	0.62	21	6.7	0	0	0	3	57.62	1	96
11	0	57	34.35	36.25	0.51	0.86	0	6.8	0	0	0	2	71.23	1	164
12	0	65	33.85	33.99	0.43	0.77	19	7.1	1	1	0	3	50.04	1	78
13	0	59	35.56	35.39	0.31	0.37	1	8.1	0	0	0	2	115.43	0	116
14	1	72	35.25	35.19	0.46	0.98	1.08	6.6	1	0	0	1	77.15	1	83
15	0	65	35.21	34.54	0.49	0.93	1.08	6.6	1	0	0	2	60.18	1	147
16	1	56	36.32	34.31	0.36	0.5	0	11.6	0	0	0	1	137.08	0	127
17	1	62	37.66	34	0.29	0.6	20.08	7.1	0	0	0	1	97.54	0	69
18	1	29	35.18	35.21	0.29	0.5	3.08	9.9	1	0	0	1	109.71	0	83
19	1	61	35	36.04	0.38	0.75	10.08	7	1	0	0	2	91.05	1	113
20	0	71	34.48	35.02	0.44	0.81	5.17	5.9	1	0	0	3	57.47	1	146
21	1	79	34.6	34.92	0.34	0.6	10.17	6.3	1	0	0	2	84.91	1	87
22	0	83	32.84	34.64	0.62	0.83	20.17	7.4	1	1	0	2	89.73	1	52
23	1	58	34.57	35.13	0.4	0.59	0.17	9.5	0	0	1	3	49.46	1	88
24	1	31	35.05	34.36	0.65	0.79	3.17	11.6	0	0	0	2	99.23	1	166
25	0	76	35.95	34.29	0.25	0.58	1	6.2	0	0	0	2	84.2	0	86
26	0	60	35.4	34.62	0.37	0.53	0	10.8	0	0	0	1	103.05	1	98
27	1	61	36.19	36.22	0.35	0.66	1.17	10.7	0	0	0	2	81.05	0	69
28	0	64	34.81	36.48	0.29	0.41	30.42	9.8	1	0	0	2	60.37	1	126
29	1	31	36.21	36.18	0.46	0.43	0.67	7.8	0	0	0	2	131.68	1	171
30	1	50	35.81	34.09	0.55	0.6	0	9.6	1	0	0	1	124.82	1	165
31	0	49	34.9	34.75	0.25	0.26	5.42	8.2	1	0	0	2	140.49	1	82
32	0	63	34.74	35.76	0.34	0.71	0	9.3	1	0	1	1	102.04	1	99
33	1	51	33.71	34.66	0.71	0.76	0	7.7	1	0	1	1	92.79	1	102
34	0	51	34.83	34.71	0.32	0.43	1.5	6.5	0	0	0	1	97.68	1	90
35	1	57	36.27	33.96	0.41	0.47	8.5	6.8	0	0	0	1	93.95	0	115
36	0	55	35.4	35.05	0.25	0.86	2.5	9.5	0	0	0	2	76.69	1	167
37	0	51	36.6	35.41	0.22	0.45	5.5	6.1	1	1	0	2	65.72	1	93
38	1	35	35.81	35.56	0.24	0.6	5.58	10.7	0	0	0	1	95.23	1	82
39	1	51	36.2	33.76	0.45	0.53	6.58	6	0	0	0	1	89.7	1	116
40	0	70	34.93	35	0.34	1	0	10.1	0	0	0	2	69.07	1	95
41	0	57	37.25	35.71	0.41	0.62	4.58	9.5	0	0	0	1	91.66	0	117
42	0	75	35.71	33.43	0.4	0.81	0	13.4	0	0	0	2	90.32	0	139
43	1	50	34.69	33.93	0.28	0.75	10.58	11	0	0	0	1	130.03	0	125
44	0	63	36.78	35.17	0.39	0.53	3.58	7.1	1	0	0	1	100.53	0	141
45	1	61	35.71	32.82	0.49	1.14	0	11.4	1	0	0	3	42.78	1	118
46	1	54	35.12	34.52	0.38	0.86	0	9.8	1	0	0	2	102.21	1	154
47	0	62	34.46	34.24	0.26	0.55	10.58	6.7	1	0	1	2	64.44	0	76
48	0	29	34.67	36.48	0.38	0.52	0	12.2	1	1	0	2	135.56	1	88
49	1	35	36.81	34.8	0.26	0.61	0.67	10.6	0	0	0	2	128.47	0	128
50	0	52	35.83	34.27	0.13	0.74	0	9.8	1	0	1	2	92.15	1	61
51	1	27	35.91	34.14	0.3	1.13	0	13.3	0	0	0	2	86.04	1	134
52	0	68	35.15	35.04	0.24	0.67	0	10.3	0	0	0	1	77.89	0	91
53	0	65	35.82	34.73	0.41	0.73	2	7.9	1	1	1	2	79.57	1	115
54	0	62	35.85	34.25	0.4	0.74	0.67	7.7	0	0	0	1	86.61	0	105
55	0	55	37	34.05	0.22	0.72	0	10	0	0	0	1	87.61	0	74
56	0	56	33.99	33.43	0.28	0.72	20	12.1	1	0	0	1	112.93	1	93
57	0	64	36.1	34.98	0.33	0.52	14	6.1	1	0	0	2	90.75	1	89
58	0	35	35.95	34.94	0.16	0.41	1	13.6	0	0	0	1	134.99	0	131
59	0	55	35.46	36.28	0.24	0.51	0	6.6	1	1	0	1	113.34	0	104
60	1	59	35.44	34.34	0.62	1.07	12	6.5	0	0	0	1	96.72	1	79
61	0	36	34.79	35.46	0.41	0.71	0	13.6	0	0	0	2	93.09	1	187
62	0	49	34.8	34.67	0.31	0.53	1	13.2	0	0	0	2	116.03	1	73
63	1	74	35.53	35.04	0.47	0.74	2	6.3	1	1	1	2	79.18	1	116
64	0	54	35.2	34.96	0.38	0.57	10	9.9	1	1	0	1	97.91	1	93
65	1	49	34.39	35.06	0.41	0.57	0	12.2	1	0	0	1	112.73	1	132
66	0	67	34.11	33.55	0.26	0.4	15	6.7	1	1	0	2	96.42	1	61
67	0	60	33.8	34.09	0.54	0.86	17	8.3	1	0	0	1	65.52	1	111
68	1	67	35.71	34.43	0.51	0.73	7	7	1	0	1	3	47.07	1	128
69	0	68	33.83	34.34	0.17	0.36	15	7.9	1	0	0	2	100.47	1	90
70	0	60	36	34.8	0.34	0.5	14	6.9	1	1	0	1	71.26	1	72
71	0	45	34.91	34.44	0.21	0.57	15	8.4	0	0	0	1	92.44	1	156
72	1	55	35.7	34.33	0.42	0.52	2.5	7.5	0	0	0	1	74.47	1	72
73	1	51	34.73	34.79	0.64	0.71	10.17	9.6	0	0	0	1	121.62	1	134
74	1	46	35.84	36.38	0.74	0.91	10	9.8	0	0	0	1	92.02	1	162

## Sheet: Healthy controls
Case	Sex (0:male; 1:female)	Age (years)	Superficial VD(%)	Deep VD(%)	Superficial FAZ (mm2)	Deep FAZ(mm2)
1	0	36	35.71	36.28	0.18	0.48
2	0	69	35.78	35.16	0.33	0.36
3	0	79	34.67	34.18	0.21	0.56
4	1	64	37.08	35.17	0.31	0.33
5	1	68	36.43	36.37	0.46	0.55
6	1	67	34.89	35	0.44	0.5
7	1	66	35.99	35.32	0.31	0.38
8	0	35	36.7	36.15	0.18	0.3
9	0	78	35.82	35.72	0.32	0.52
10	1	67	33.99	35.47	0.37	0.4
11	0	79	34.34	34.48	0.35	0.38
12	0	61	36.8	36.39	0.39	0.36
13	0	49	35.97	35.17	0.27	0.47
14	0	46	35.27	35.69	0.3	0.3
15	0	43	35.82	35.97	0.35	0.39
16	0	50	36.65	35.8	0.38	0.56
17	0	46	36.87	36.6	0.22	0.37
18	0	67	36.04	35.37	0.23	0.32
19	1	63	36.03	33.96	0.42	0.45
20	1	75	34.89	34.56	0.23	0.5
21	1	73	33.87	34.89	0.19	0.57
22	1	61	34.44	35.15	0.38	0.42
23	0	62	35.3	33.34	0.24	0.5
24	1	39	37.49	35.9	0.18	0.27
25	1	30	35.74	34.55	0.37	0.51
26	1	70	34.87	35.29	0.29	0.4
27	1	64	35.94	36.19	0.45	0.6
28	0	53	36.31	35.52	0.43	0.54
29	1	70	34.87	35.29	0.29	0.4
30	1	65	35.11	36.73	0.45	0.57
31	1	60	35.77	36.1	0.34	0.52
32	0	67	36.39	35.67	0.36	0.55
33	1	67	35.77	33.46	0.45	0.67
34	1	55	37.48	34.16	0.32	0.59
